# Supplementary material for: Development of Texture-Modified Meat and Thickened Soup Combination for Oral Dysphagia Patients with Uniform Firmness and Solid Appearance
Source: Foods. 2025 Jul 14;14(14):2462. doi: 10.3390/foods14142462 (PMC12294358; doi:10.3390/foods14142462)
Supplement: Supplementary file 1 [file foods-14-02462-s001.zip]

Archive with 1 entries (1 files):
- foods-3708020-supplementary.pdf
